# Supplementary material for: ER-lysosome lipid transfer protein VPS13C/PARK23 prevents aberrant mtDNA-dependent STING signaling
Source: J Cell Biol. 2022 Jun 3;221(7):e202106046. doi: 10.1083/jcb.202106046 (PMC9170524; doi:10.1083/jcb.202106046)
Supplement: Table S1 — lists oligonucleotides used in this study [file JCB_202106046_TableS1.xlsx]

## Sheet: Sheet1
Table S1: List of oligos used in this study
CRISPR oligos
Oligo	Cloning Method	Sequence	Backbone
VPS13C KO gRNA	T7 Ligase	CACCGTTATACCTGCTTGTTGTCCC	PX459
		AAACGGGACAACAAGCAGGTATAAC
VPS13C Repair gRNA	T7 Ligase	CACCGTATACCTGCTTGTTGTTCCC	PX459
		AAACGGGAACAACAAGCAGGTATAAC
VPS13C ssODN Repair template		TGGTTATAACCTAAAATAACATACTTGCTCCAGGGACAACAAGCAGGTATAATCCTTCCAGGGTCGCAACA
siRNA
Target	Company	siRNA ID
CGAS (MB21D1)	ThermoFisher	s41746
STING (TMEM173)	ThermoFisher	s50644
qPCR primers
Target	Sequence
hβ-Actin-F	CCTGGCACCCAGCACAAT
hβ-Actin-R	GCCGATCCACACGGAGTACT
hIFIT1‐F	TTGATGACGATGAAATGCCTGA
hIFIT1‐R	CAGGTCACCAGACTCCTCAC
hIFIT3‐F	TCAGAAGTCTAGTCACTTGGGG
hIFIT3‐R	ACACCTTCGCCCTTTCATTTC
hOasl-F	CTGATGCAGGAACTGTATAGCAC
hOasl-R	CACAGCGTCTAGCACCTCTT
hSTAT1-F	CAGCTTGACTCAAAATTCCTGGA
hSTAT1-R	TGAAGATTACGCTTGCTTTTCCT
hISG15-F	CGCAGATCACCCAGAAGATCG
hISG15-R	TTCGTCGCATTTGTCCACCA
hB2M-F	TGCTGTCTCCATGTTTGATGTATCT
hB2M-R	TCTCTGCTCCCCACCTCTAAGT
h-mt-Dloop-F	CCGTGAGTGGTTAATAGGGTGATA
h-mt-Dloop-R	CATAAAGCCTAAATAGCCCACACG
h-mt-CYB-F	CCATCCTCCATATATCCAAA
h-mt-CYB-R	CCAATGATGGTAAAAGGGTA
h-mt-ND4-F	CCTCGTAGTAACAGCCATTC
h-mt-ND4-R	TTGAAGTCCTTGAGAGAGGA
mHPRT-F	GTTGGATACAGGCCAGACTTTGTTG
mHPRT-R	GAGGGTAGGCTGGCCTATTGGCT
mIRF7-F	TGTAGACGGAGCAATGGCTGAAGT
mIRF7-R	ATCCCTACGACCGAAATGCTTCCA
mZBP1-F	TTGCCAATTCAAACGCCATC
mZBP1-R	CACTTGTTGGAGCAAGGACT
mUSP18-F	CGTGCTTGAGAGGGTCATTTG
mUSP18-R	GGTCCGGAGTCCACAACTTC
